# Supplementary material for: Targeting Highly Reactive Oxygen Species (hROS) for Prodrug Activation through a Cascade Reaction with Kinetic Tunability (CReKT) to Effect Linker Cleavage
Source: J Med Chem. 2026 Mar 16;69(8):9196–214. doi: 10.1021/acs.jmedchem.5c03627 (PMC13126685; doi:10.1021/acs.jmedchem.5c03627)
Supplement: Supplementary file 2 [file jm5c03627_si_002.csv]

Compound	SMILES	IC50 (nM) in RS4;11 cells
12e	O=C(O[C@@H]1C[C@@H](N2C=C(C(NC2=O)=O)F)O[C@H]1CO)C3=CC=CC=C3SCC(N)=O	63 ± 3
12f	O=C(O[C@@H]1C[C@@H](N2C=C(C(NC2=O)=O)F)O[C@H]1CO)C3=CC=CC=C3SCC(NCCC)=O	197± 3
Floxuridine	O[C@H]1C[C@H](N2C=C(C(NC2=O)=O)F)O[C@@H]1CO	7 ± 2
3e	O=C(OC)C1=CC=CC=C1SCC(N)=O	> 10 µM
3f	O=C(OC)C1=CC=CC=C1SCC(NCCC)=O	> 10 µM
